# Supplementary material for: Distribution of DC Subtypes: CD83+, DC-LAMP+, CD1a+, CD1c+, CD123+, and DC-SIGN+ in the Tumor Microenvironment of Endometrial Cancers—Correlation with Clinicopathologic Features
Source: Int J Mol Sci. 2023 Jan 18;24(3):1933. doi: 10.3390/ijms24031933 (PMC9915342; doi:10.3390/ijms24031933)
Supplement: Supplementary file 1 [file ijms-24-01933-s001.zip]

Archive with 2 entries (2 files):
- ijms-2097461-supplementary.pdf
- Table S1^.xlsx
